# Supplementary material for: Synthesis and Antiproliferative Activity of Novel Imipridone–Ferrocene Hybrids with Triazole and Alkyne Linkers
Source: Pharmaceuticals (Basel). 2022 Apr 12;15(4):468. doi: 10.3390/ph15040468 (PMC9028308; doi:10.3390/ph15040468)
Supplement: Supplementary file 1 [file pharmaceuticals-15-00468-s001.zip]

Archive with 1 entries (1 files):
- pharmaceuticals-1651318-supplementary.pdf
